# Supplementary material for: In Silico Exploration of Potential Natural Inhibitors against SARS-Cov-2 nsp10
Source: Molecules. 2021 Oct 12;26(20):6151. doi: 10.3390/molecules26206151 (PMC8539059; doi:10.3390/molecules26206151)
Supplement: Supplementary file 1 [file molecules-26-06151-s001.zip]

Archive with 1 entries (1 files):
- molecules-1394222-SI.pdf
